# Supplementary material for: A Full-Range Flexible and Printed Humidity Sensor Based on a Solution-Processed P(VDF-TrFE)/Graphene-Flower Composite
Source: Nanomaterials (Basel). 2021 Jul 26;11(8):1915. doi: 10.3390/nano11081915 (PMC8398072; doi:10.3390/nano11081915)
Supplement: Supplementary file 1 [file nanomaterials-11-01915-s001.zip]

Archive with 1 entries (1 files):
- nanomaterials-1275428-supplementary.pdf
